# Supplementary material for: Bystanders to Bias: Witnessing Gendered Microaggressions Affects Men’s and Women’s Outcomes in STEM Small Group Contexts
Source: Behav Sci (Basel). 2025 Feb 14;15(2):215. doi: 10.3390/bs15020215 (PMC11852149; doi:10.3390/bs15020215)
Supplement: Supplementary file 1 [file behavsci-15-00215-s001.zip]

Archive with 1 entries (1 files):
- behavsci-3388388-supplementary.pdf
